# Supplementary material for: Soil mineralogy and potassium forms distribution and release in some calcareous soils of the Darab Region, Iran
Source: PLoS One. 2025 Dec 19;20(12):e0334155. doi: 10.1371/journal.pone.0334155 (PMC12716767; doi:10.1371/journal.pone.0334155)
Supplement: S1 File — (XLSX) [file pone.0334155.s001.xlsx]

## Sheet: Sheet1
1	Soluble	Exchangeable	Non-exchangeable	Structural			2	Soluble	Exchangeable	Non-exchangeable	Structural
1	0.368309	3.60177	5.27287	90.7571			1	0.154543	3.26	3.87184	92.7136
2	0.239927	5.1375	5.40524	89.2173			2	0.130594	4.20472	5.02871	90.636
3	0.90946	7.48939	10.5584	81.0427			3	0.789888	5.93767	9.53727	83.7352
4	0.533583	3.88411	6.67372	88.9086			4	0.174375	3.52049	5.02555	91.2796
5	0.522982	4.87962	6.30256	88.2948			5	0.451357	4.12694	5.53451	89.8872
6	1.13466	5.01915	8.55959	85.2866			6	1.11005	4.64226	7.10609	87.1416
7	0.318575	4.4157	4.52146	90.7443			7	0.318882	4.44273	4.80947	90.4289
8	1.71617	7.1165	7.17339	83.9939			8	1.08552	4.95478	5.16352	88.7962
9	0.247494	5.35901	6.33354	88.06			9	0.172089	5.74162	7.08391	87.0024
10	0.302811	3.67175	4.10658	91.9189			10	0.31005	3.77922	4.28129	91.6294
	0.629397	5.05745	6.49074	87.8224				0.469735	4.46104	5.74422	89.325

## Sheet: Sheet2
zero-order
	2	4	8	24	48	72	96	120	144	168	192	360	528	696	864	1032	1200
	0.0333333	0.0666667	0.133333	0.4	0.8	1.2	1.6	2	2.4	2.8	3.2	6	8.8	11.6	14.4	17.2	20	R^2	SE
1	48.943	81.871	100.134	115.626	128.401	141.176	162.264	175.039	185.151	195.263	205.375	218.681	231.987	247.15	262.952	276.867	289.574	0.768074	35.1077
2	92.887	170.262	219.205	258.377	291.305	321.192	357.215	384.115	408.082	423.574	447.541	465.999	486.554	508.557	529.112	548.958	572.449	0.668781	82.6339
3	66.308	115.251	142.151	169.051	184.543	202.806	226.773	250.74	263.515	273.627	297.594	311.509	329.967	346.418	364.876	378.791	392.097	0.727116	52.1225
4	73.632	119.264	152.192	176.159	197.247	218.335	239.423	263.39	278.882	291.657	309.92	325.722	342.173	357.336	371.87	386.404	404.183	0.704234	54.8402
5	69.943	96.843	109.618	125.11	137.885	145.388	155.5	168.275	175.778	183.281	196.056	205.379	218.086	230.793	244.099	255.069	267.776	0.79189	27.0608
6	63.727	107.359	136.158	161.125	182.213	206.476	228.564	249.587	268.85	286.625	302.117	321.28	339.814	357.729	374.839	391.949	408.896	0.731902	55.4278
7	46.547	77.781	97.657	112.644	126.096	138.871	150.959	163.734	174.346	184.758	194.87	211.076	226.282	241.445	256.247	270.162	283.869	0.792505	32.5413
8	73.632	119.264	152.192	176.159	197.247	218.335	239.423	263.39	278.882	291.657	309.92	325.722	342.173	357.336	371.87	386.404	404.183	0.704234	54.8402
9	62.727	108.359	135.259	159.226	180.314	198.577	219.665	255.688	273.951	286.726	302.218	317.381	331.915	345.83	362.94	380.05	399.197	0.706408	56.2601
10	45.632	75.519	93.782	114.87	150.893	161.005	176.497	197.585	218.673	231.448	241.56	259.823	275.625	288.332	303.495	315.613	327.152	0.717798	47.9875
	0.0333333	0.0666667	0.133333	0.4	0.8	1.2	1.6	2	2.4	2.8	3.2	6	8.8	11.6	14.4	17.2
1	18.263	33.755	41.258	43.705	48.653	56.156	63.659	71.162	76.11	78.557	86.06	94.335	103.129	110.396	121.366	133.484	145.023	0.870262	13.5126
2	66.308	115.251	148.179	175.079	199.046	220.134	253.062	271.325	286.817	302.309	326.276	341.439	358.549	374.351	393.498	414.772	433.23	0.716819	59.5446
3	55.727	82.627	98.119	113.611	126.386	136.498	160.465	175.957	186.069	196.181	206.293	216.704	228.822	242.737	257.271	279.274	295.725	0.782442	33.8663
4	81.172	136.899	166.786	193.686	211.949	227.441	242.933	258.425	271.2	281.312	302.4	315.706	328.413	343.576	358.739	376.518	392.32	0.710789	48.4162
5	39.172	54.664	62.167	69.67	77.173	82.121	92.233	105.008	112.511	117.459	127.571	136.365	146.776	158.315	169.285	184.448	194.859	0.85385	18.4638
6	51.308	85.236	107.524	127.387	142.879	159.654	176.742	193.83	210.605	226.097	240.872	256.579	269.885	282.003	294.71	306.873	318.284	0.725628	44.0497
7	63.308	109.251	140.379	169.144	193.611	215.799	238.727	256.99	273.482	288.974	304.941	323.104	340.214	357.016	373.163	389.437	406.895	0.709903	56.4505
8	52.308	85.236	106.324	124.587	140.079	152.854	173.942	195.03	207.805	223.297	236.072	248.779	262.085	274.203	286.91	302.073	312.484	0.726456	42.7504
9	55.727	88.655	109.743	128.006	143.498	156.273	186.16	204.423	217.198	227.31	240.085	252.792	267.326	282.489	295.795	309.101	321.219	0.726256	43.5595
10	23.967	45.055	50.003	54.951	67.726	77.838	85.341	92.844	100.347	105.295	107.742	117.854	125.62	134.943	143.737	153.06	163.471	0.792721	18.9623
first-order
زمان/غلظت روی	0.0333333	0.0666667	0.133333	0.4	0.8	1.2	1.6	2	2.4	2.8	3.2	6	8.8	11.6	14.4	17.2	20	R^2	SE
p1-1-k	3.89066	4.40514	4.60651	4.75036	4.85516	4.95001	5.08922	5.16501	5.22117	5.27435	5.32484	5.38761	5.44668	5.51	5.57197	5.62354	5.66841	0.559744	0.328844
p2-1-k	4.53138	5.13734	5.39001	5.55442	5.67437	5.77204	5.87834	5.95094	6.01147	6.04873	6.10377	6.14418	6.18735	6.23158	6.2712	6.30802	6.34992	0.461538	0.364741
p3-1-k	4.19431	4.74711	4.95689	5.1302	5.21788	5.31225	5.42395	5.52442	5.57411	5.61177	5.69573	5.74143	5.79899	5.84765	5.89956	5.93698	5.97151	0.521843	0.342181
p4-1-k	4.29908	4.78134	5.02514	5.17139	5.28446	5.38603	5.47823	5.57364	5.63079	5.67558	5.73631	5.78604	5.83532	5.87868	5.91854	5.95688	6.00187	0.510469	0.334785
p5-1-k	4.24768	4.57309	4.697	4.82919	4.92642	4.97941	5.04665	5.1256	5.16922	5.21102	5.2784	5.32486	5.38489	5.44152	5.49757	5.54153	5.59015	0.631297	0.231324
p6-1-k	4.15461	4.67618	4.91382	5.08218	5.20518	5.33018	5.43182	5.51981	5.59415	5.65817	5.71081	5.77231	5.8284	5.87978	5.9265	5.97113	6.01346	0.523796	0.363373
p7-1-k	3.84046	4.3539	4.58146	4.72423	4.83704	4.93355	5.01701	5.09824	5.16104	5.21905	5.27233	5.35222	5.42178	5.48664	5.54614	5.59902	5.64851	0.57599	0.325511
p8-1-k	4.29908	4.78134	5.02514	5.17139	5.28446	5.38603	5.47823	5.57364	5.63079	5.67558	5.73631	5.78604	5.83532	5.87868	5.91854	5.95688	6.00187	0.510469	0.334785
p9-1-k	4.13879	4.68545	4.90719	5.07032	5.1947	5.29118	5.3921	5.54396	5.61295	5.65853	5.71115	5.7601	5.80488	5.84595	5.89424	5.9403	5.98946	0.507173	0.366507
p10-1-k	3.82061	4.32438	4.54097	4.7438	5.01657	5.08144	5.1733	5.28617	5.38758	5.44436	5.48712	5.56	5.61904	5.66411	5.71537	5.75452	5.79042	0.507637	0.404604
p1-2-k	2.90488	3.51913	3.71985	3.77746	3.88471	4.02813	4.15354	4.26496	4.33218	4.36382	4.45504	4.54685	4.63598	4.70407	4.79881	4.89398	4.97689	0.642129	0.337858
p2-2-k	4.19431	4.74711	4.99842	5.16524	5.29354	5.39424	5.53363	5.60332	5.65884	5.71145	5.78774	5.83317	5.88207	5.92519	5.97508	6.02773	6.07127	0.504562	0.368739
p3-2-k	4.02046	4.41434	4.58618	4.73278	4.83934	4.91631	5.07808	5.17024	5.22612	5.27904	5.3293	5.37853	5.43294	5.49198	5.55013	5.63219	5.68943	0.593842	0.304181
p4-2-k	4.39657	4.91924	5.11671	5.26624	5.35635	5.42689	5.49279	5.55461	5.60286	5.63946	5.71175	5.75481	5.79427	5.83941	5.8826	5.93097	5.97208	0.512718	0.295089
p5-2-k	3.66796	4.00121	4.12982	4.24377	4.34605	4.40819	4.52432	4.65404	4.72305	4.76609	4.84867	4.91534	4.98891	5.06459	5.13158	5.21737	5.27228	0.684669	0.265091
p6-2-k	3.93785	4.44542	4.67771	4.84723	4.962	5.07301	5.17469	5.26698	5.34998	5.42096	5.48427	5.54744	5.598	5.64192	5.68599	5.72643	5.76294	0.526664	0.359336
p7-2-k	4.14801	4.69365	4.94435	5.13075	5.26585	5.37435	5.47532	5.54904	5.61124	5.66634	5.72012	5.77797	5.82957	5.87778	5.92202	5.9647	6.00856	0.497098	0.368461
p8-2-k	3.95715	4.44542	4.66649	4.825	4.94221	5.02948	5.15872	5.27315	5.3366	5.4085	5.46414	5.51656	5.56867	5.61387	5.65917	5.71067	5.74455	0.532189	0.35094
p9-2-k	4.02046	4.48475	4.69814	4.85208	4.96632	5.0516	5.22661	5.32019	5.38081	5.42631	5.48099	5.53257	5.58847	5.64364	5.68967	5.73367	5.77212	0.534428	0.344683
p10-2-k	3.17668	3.80788	3.91208	4.00644	4.21547	4.35463	4.44665	4.53092	4.60863	4.65677	4.67974	4.76945	4.83326	4.90485	4.96799	5.03083	5.09664	0.570545	0.346089
secend-order
زمان/غلظت روی	0.0333333	0.0666667	0.133333	0.4	0.8	1.2	1.6	2	2.4	2.8	3.2	6	8.8	11.6	14.4	17.2	20	R^2	SE
p1-1-k	0.0204319	0.0122143	0.00998662	0.00864857	0.0077881	0.00708336	0.0061628	0.00571301	0.005401	0.0051213	0.00486914	0.00457287	0.00431059	0.00404613	0.00380298	0.00361184	0.00345335	0.332273	0.00358551
p2-1-k	0.0107658	0.0058733	0.00456194	0.00387031	0.00343283	0.0031134	0.00279943	0.00260339	0.00245049	0.00236086	0.00223443	0.00214593	0.00205527	0.00196635	0.00188996	0.00182163	0.00174688	0.257186	0.00197843
p3-1-k	0.0150811	0.00867671	0.00703477	0.00591537	0.00541879	0.00493082	0.0044097	0.00398819	0.00379485	0.00365461	0.00336028	0.00321018	0.00303061	0.00288669	0.00274066	0.00263998	0.00255039	0.302962	0.00268973
p4-1-k	0.0135811	0.00838476	0.00657065	0.00567669	0.00506979	0.00458012	0.00417671	0.00379665	0.00358575	0.00342869	0.00322664	0.0030701	0.0029225	0.00279849	0.00268911	0.00258796	0.00247413	0.308922	0.00240906
p5-1-k	0.0142974	0.010326	0.00912259	0.00799297	0.00725242	0.00687815	0.00643087	0.00594265	0.00568899	0.0054561	0.00510058	0.00486905	0.00458535	0.00433289	0.0040967	0.00392051	0.00373446	0.448845	0.00210298
p6-1-k	0.0156919	0.00931454	0.00734441	0.00620636	0.00548808	0.00484318	0.00437514	0.00400662	0.00371955	0.00348888	0.00330998	0.00311255	0.00294279	0.00279541	0.00266781	0.00255135	0.00244561	0.303621	0.00288184
p7-1-k	0.0214837	0.0128566	0.0102399	0.00887753	0.00793047	0.00720093	0.00662432	0.00610747	0.00573572	0.00541249	0.00513163	0.00473763	0.00441926	0.00414173	0.00390248	0.00370148	0.00352275	0.335002	0.00376373
p8-1-k	0.0135811	0.00838476	0.00657065	0.00567669	0.00506979	0.00458012	0.00417671	0.00379665	0.00358575	0.00342869	0.00322664	0.0030701	0.0029225	0.00279849	0.00268911	0.00258796	0.00247413	0.308922	0.00240906
p9-1-k	0.0159421	0.00922858	0.00739322	0.00628038	0.00554588	0.00503583	0.00455239	0.00391102	0.00365029	0.00348765	0.00330887	0.00315079	0.00301282	0.00289159	0.00275528	0.00263123	0.00250503	0.295794	0.00292561
p10-1-k	0.0219144	0.0132417	0.010663	0.00870549	0.00662721	0.00621099	0.00566582	0.00506111	0.00457304	0.00432062	0.00413976	0.00384877	0.00362812	0.00346822	0.00329495	0.00316844	0.00305668	0.293093	0.00423058
p1-2-k	0.0547555	0.0296252	0.0242377	0.0228807	0.0205537	0.0178075	0.0157087	0.0140524	0.0131389	0.0127296	0.0116198	0.0106005	0.00969659	0.0090583	0.00823954	0.00749153	0.00689546	0.353631	0.00970152
p2-2-k	0.0150811	0.00867671	0.00674859	0.00571171	0.00502396	0.00454269	0.0039516	0.00368562	0.00348654	0.00330787	0.00306489	0.00292878	0.00278902	0.00267129	0.00254131	0.00241096	0.00230824	0.285771	0.00278655
p3-2-k	0.0179446	0.0121026	0.0101917	0.00880196	0.00791227	0.00732611	0.00623189	0.00568321	0.00537435	0.00509733	0.00484747	0.00461459	0.00437021	0.00411969	0.00388695	0.00358071	0.00338152	0.386409	0.00305433
p4-2-k	0.0123195	0.00730466	0.00599571	0.005163	0.00471812	0.00439674	0.00411636	0.00386959	0.00368732	0.00355477	0.00330688	0.0031675	0.00304495	0.00291056	0.00278754	0.00265592	0.00254894	0.309011	0.00205612
p5-2-k	0.0255284	0.0182936	0.0160857	0.0143534	0.0129579	0.0121772	0.0108421	0.00952308	0.00888802	0.00851361	0.00783877	0.00733326	0.0068131	0.00631652	0.0059072	0.00542158	0.00513192	0.477971	0.00405437
p6-2-k	0.0194901	0.0117321	0.00930025	0.00785009	0.00699893	0.00626354	0.00565796	0.00515916	0.00474823	0.00442288	0.00415158	0.00389744	0.00370528	0.00354606	0.00339317	0.00325868	0.00314185	0.311249	0.00355603
p7-2-k	0.0157958	0.00915323	0.00712357	0.00591212	0.005165	0.00463394	0.00418889	0.0038912	0.00365655	0.00346052	0.00327932	0.00309498	0.00293933	0.00280099	0.00267979	0.00256781	0.00245764	0.281583	0.002924
p8-2-k	0.0191175	0.0117321	0.00940521	0.00802652	0.00713883	0.00654219	0.00574904	0.00512742	0.0048122	0.00447834	0.004236	0.00401963	0.00381556	0.00364693	0.00348541	0.00331046	0.00320016	0.321799	0.00345163
p9-2-k	0.0179446	0.0112797	0.0091122	0.00781213	0.00696874	0.00639906	0.00537172	0.00489182	0.00460409	0.00439928	0.00416519	0.00395582	0.00374075	0.00353996	0.00338072	0.00323519	0.00311314	0.329565	0.00322067
p10-2-k	0.041724	0.0221951	0.0199988	0.018198	0.0147654	0.0128472	0.0117177	0.0107708	0.00996542	0.00949713	0.00928143	0.00848507	0.00796052	0.00741054	0.00695715	0.00653339	0.00611729	0.323653	0.00745541
third-order
زمان/غلظت روی	0.0333333	0.0666667	0.133333	0.4	0.8	1.2	1.6	2	2.4	2.8	3.2	6	8.8	11.6	14.4	17.2	20	R^2	SE
p1-1-k	0.000417464	0.00014919	9.97325e-05	7.47978e-05	6.06545e-05	5.01739e-05	3.79801e-05	3.26385e-05	2.91708e-05	2.62277e-05	2.37085e-05	2.09111e-05	1.85812e-05	1.63711e-05	1.44626e-05	1.30454e-05	1.19256e-05	0.177733	9.17782e-05
p2-1-k	0.000115902	3.44957e-05	2.08113e-05	1.49793e-05	1.17843e-05	9.69328e-06	7.83683e-06	6.77762e-06	6.00489e-06	5.57367e-06	4.99269e-06	4.605e-06	4.22414e-06	3.86652e-06	3.57195e-06	3.31835e-06	3.05159e-06	0.1346	2.60673e-05
p3-1-k	0.000227441	7.52854e-05	4.9488e-05	3.49917e-05	2.93633e-05	2.4313e-05	1.94454e-05	1.59057e-05	1.44009e-05	1.33562e-05	1.12915e-05	1.03053e-05	9.18457e-06	8.33296e-06	7.5112e-06	6.96949e-06	6.50449e-06	0.159914	5.04016e-05
p4-1-k	0.000184445	7.03042e-05	4.31734e-05	3.22248e-05	2.57027e-05	2.09775e-05	1.74449e-05	1.44146e-05	1.28576e-05	1.17559e-05	1.04112e-05	9.42553e-06	8.541e-06	7.83153e-06	7.23132e-06	6.69756e-06	6.1213e-06	0.171572	4.08056e-05
p5-1-k	0.000204414	0.000106626	8.32216e-05	6.38875e-05	5.25976e-05	4.73089e-05	4.13561e-05	3.53151e-05	3.23647e-05	2.97691e-05	2.6016e-05	2.37076e-05	2.10254e-05	1.87739e-05	1.67829e-05	1.53704e-05	1.39462e-05	0.292544	4.12267e-05
p6-1-k	0.000246237	8.67607e-05	5.39403e-05	3.85189e-05	3.01191e-05	2.34564e-05	1.91419e-05	1.6053e-05	1.3835e-05	1.21723e-05	1.09559e-05	9.68797e-06	8.65999e-06	7.81433e-06	7.11722e-06	6.5094e-06	5.98101e-06	0.160872	5.52115e-05
p7-1-k	0.000461548	0.000165292	0.000104856	7.88105e-05	6.28923e-05	5.18534e-05	4.38816e-05	3.73012e-05	3.28985e-05	2.9295e-05	2.63336e-05	2.24451e-05	1.95299e-05	1.71539e-05	1.52294e-05	1.3701e-05	1.24098e-05	0.175443	0.000101615
p8-1-k	0.000184445	7.03042e-05	4.31734e-05	3.22248e-05	2.57027e-05	2.09775e-05	1.74449e-05	1.44146e-05	1.28576e-05	1.17559e-05	1.04112e-05	9.42553e-06	8.541e-06	7.83153e-06	7.23132e-06	6.69756e-06	6.1213e-06	0.171572	4.08056e-05
p9-1-k	0.00025415	8.51667e-05	5.46598e-05	3.94432e-05	3.07568e-05	2.53596e-05	2.07242e-05	1.52961e-05	1.33246e-05	1.21637e-05	1.09486e-05	9.92746e-06	9.07708e-06	8.36132e-06	7.59155e-06	6.92339e-06	6.27517e-06	0.156935	5.689e-05
p10-1-k	0.000480243	0.000175343	0.0001137	7.57856e-05	4.39199e-05	3.85764e-05	3.21015e-05	2.56149e-05	2.09127e-05	1.86678e-05	1.71376e-05	1.48131e-05	1.31632e-05	1.20286e-05	1.08567e-05	1.0039e-05	9.34331e-06	0.157392	0.00010972
p1-2-k	0.00299817	0.000877655	0.000587467	0.000523525	0.000422455	0.000317108	0.000246763	0.000197471	0.00017263	0.000162043	0.00013502	0.000112371	9.40239e-05	8.20528e-05	6.789e-05	5.61231e-05	4.75473e-05	0.168648	0.000661881
p2-2-k	0.000227441	7.52854e-05	4.55435e-05	3.26236e-05	2.52402e-05	2.0636e-05	1.56151e-05	1.35838e-05	1.2156e-05	1.0942e-05	9.39355e-06	8.57776e-06	7.77863e-06	7.13579e-06	6.45825e-06	5.81274e-06	5.32798e-06	0.149419	5.11706e-05
p3-2-k	0.000322009	0.000146472	0.000103871	7.74746e-05	6.2604e-05	5.3672e-05	3.88364e-05	3.22988e-05	2.88836e-05	2.59828e-05	2.3498e-05	2.12944e-05	1.90987e-05	1.69718e-05	1.51084e-05	1.28215e-05	1.14347e-05	0.228451	6.97911e-05
p4-2-k	0.000151771	5.3358e-05	3.59485e-05	2.66565e-05	2.22606e-05	1.93314e-05	1.69444e-05	1.49738e-05	1.35963e-05	1.26364e-05	1.09354e-05	1.00331e-05	9.2717e-06	8.47138e-06	7.77039e-06	7.05389e-06	6.49709e-06	0.171143	3.27318e-05
p5-2-k	0.000651701	0.000334655	0.00025875	0.00020602	0.000167907	0.000148283	0.000117551	9.06891e-05	7.89969e-05	7.24815e-05	6.14463e-05	5.37767e-05	4.64184e-05	3.98984e-05	3.4895e-05	2.93936e-05	2.63366e-05	0.300569	0.000136356
p6-2-k	0.000379865	0.000137643	8.64946e-05	6.1624e-05	4.8985e-05	3.9232e-05	3.20126e-05	2.66169e-05	2.25456e-05	1.95619e-05	1.72356e-05	1.519e-05	1.37291e-05	1.25746e-05	1.15136e-05	1.0619e-05	9.87121e-06	0.166892	8.4886e-05
p7-2-k	0.000249507	8.37817e-05	5.07453e-05	3.49532e-05	2.66772e-05	2.14734e-05	1.75468e-05	1.51415e-05	1.33703e-05	1.19752e-05	1.0754e-05	9.57889e-06	8.63964e-06	7.84557e-06	7.1813e-06	6.59365e-06	6.03998e-06	0.148332	5.6219e-05
p8-2-k	0.00036548	0.000137643	8.84581e-05	6.4425e-05	5.09629e-05	4.28003e-05	3.30515e-05	2.62904e-05	2.31573e-05	2.00555e-05	1.79437e-05	1.61574e-05	1.45585e-05	1.33001e-05	1.21481e-05	1.09591e-05	1.0241e-05	0.176054	8.12454e-05
p9-2-k	0.000322009	0.000127231	8.30322e-05	6.10294e-05	4.85633e-05	4.09479e-05	2.88554e-05	2.39299e-05	2.11977e-05	1.93537e-05	1.73488e-05	1.56485e-05	1.39932e-05	1.25313e-05	1.14293e-05	1.04664e-05	9.69165e-06	0.18453	7.13913e-05
p10-2-k	0.0017409	0.000492622	0.000399952	0.000331168	0.000218016	0.00016505	0.000137304	0.000116009	9.93096e-05	9.01954e-05	8.6145e-05	7.19965e-05	6.33698e-05	5.4916e-05	4.84019e-05	4.26851e-05	3.74213e-05	0.163663	0.000384959
power function
زمان/غلظت روی	-3.4012	-2.70805	-2.0149	-0.916291	-0.223144	0.182322	0.470004	0.693147	0.875469	1.02962	1.16315	1.79176	2.17475	2.45101	2.66723	2.84491	2.99573	R^2	SE
p1-1-k	3.89066	4.40514	4.60651	4.75036	4.85516	4.95001	5.08922	5.16501	5.22117	5.27435	5.32484	5.38761	5.44668	5.51	5.57197	5.62354	5.66841	0.968827	0.11459
p2-1-k	4.53138	5.13734	5.39001	5.55442	5.67437	5.77204	5.87834	5.95094	6.01147	6.04873	6.10377	6.14418	6.18735	6.23158	6.2712	6.30802	6.34992	0.93707	0.139376
p3-1-k	4.19431	4.74711	4.95689	5.1302	5.21788	5.31225	5.42395	5.52442	5.57411	5.61177	5.69573	5.74143	5.79899	5.84765	5.89956	5.93698	5.97151	0.959092	0.124769
p4-1-k	4.29908	4.78134	5.02514	5.17139	5.28446	5.38603	5.47823	5.57364	5.63079	5.67558	5.73631	5.78604	5.83532	5.87868	5.91854	5.95688	6.00187	0.961159	0.10903
p5-1-k	4.24768	4.57309	4.697	4.82919	4.92642	4.97941	5.04665	5.1256	5.16922	5.21102	5.2784	5.32486	5.38489	5.44152	5.49757	5.54153	5.59015	0.98315	0.0654587
p6-1-k	4.15461	4.67618	4.91382	5.08218	5.20518	5.33018	5.43182	5.51981	5.59415	5.65817	5.71081	5.77231	5.8284	5.87978	5.9265	5.97113	6.01346	0.96643	0.112717
p7-1-k	3.84046	4.3539	4.58146	4.72423	4.83704	4.93355	5.01701	5.09824	5.16104	5.21905	5.27233	5.35222	5.42178	5.48664	5.54614	5.59902	5.64851	0.971265	0.116321
p8-1-k	4.29908	4.78134	5.02514	5.17139	5.28446	5.38603	5.47823	5.57364	5.63079	5.67558	5.73631	5.78604	5.83532	5.87868	5.91854	5.95688	6.00187	0.961159	0.10903
p9-1-k	4.13879	4.68545	4.90719	5.07032	5.1947	5.29118	5.3921	5.54396	5.61295	5.65853	5.71115	5.7601	5.80488	5.84595	5.89424	5.9403	5.98946	0.957515	0.123351
p10-1-k	3.82061	4.32438	4.54097	4.7438	5.01657	5.08144	5.1733	5.28617	5.38758	5.44436	5.48712	5.56	5.61904	5.66411	5.71537	5.75452	5.79042	0.970894	0.0935094
	4.14167	4.64653	4.86441	5.02275	5.14962	5.24221	5.34089	5.43614	5.49933	5.54771	5.60568	5.66148	5.71626	5.76646	5.81596	5.85888	5.90256	0.963656	0.110815
p1-2-k	2.90488	3.51913	3.71985	3.77746	3.88471	4.02813	4.15354	4.26496	4.33218	4.36382	4.45504	4.54685	4.63598	4.70407	4.79881	4.89398	4.97689	0.963303	0.149697
p2-2-k	4.19431	4.74711	4.99842	5.16524	5.29354	5.39424	5.53363	5.60332	5.65884	5.71145	5.78774	5.83317	5.88207	5.92519	5.97508	6.02773	6.07127	0.958104	0.122534
p3-2-k	4.02046	4.41434	4.58618	4.73278	4.83934	4.91631	5.07808	5.17024	5.22612	5.27904	5.3293	5.37853	5.43294	5.49198	5.55013	5.63219	5.68943	0.977709	0.0888241
p4-2-k	4.39657	4.91924	5.11671	5.26624	5.35635	5.42689	5.49279	5.55461	5.60286	5.63946	5.71175	5.75481	5.79427	5.83941	5.8826	5.93097	5.97208	0.948194	0.122693
p5-2-k	3.66796	4.00121	4.12982	4.24377	4.34605	4.40819	4.52432	4.65404	4.72305	4.76609	4.84867	4.91534	4.98891	5.06459	5.13158	5.21737	5.27228	0.975376	0.0838774
p6-2-k	3.93785	4.44542	4.67771	4.84723	4.962	5.07301	5.17469	5.26698	5.34998	5.42096	5.48427	5.54744	5.598	5.64192	5.68599	5.72643	5.76294	0.966862	0.111134
p7-2-k	4.14801	4.69365	4.94435	5.13075	5.26585	5.37435	5.47532	5.54904	5.61124	5.66634	5.72012	5.77797	5.82957	5.87778	5.92202	5.9647	6.00856	0.958237	0.118126
p8-2-k	3.95715	4.44542	4.66649	4.825	4.94221	5.02948	5.15872	5.27315	5.3366	5.4085	5.46414	5.51656	5.56867	5.61387	5.65917	5.71067	5.74455	0.967104	0.108994
p9-2-k	4.02046	4.48475	4.69814	4.85208	4.96632	5.0516	5.22661	5.32019	5.38081	5.42631	5.48099	5.53257	5.58847	5.64364	5.68967	5.73367	5.77212	0.968752	0.105303
p10-2-k	3.17668	3.80788	3.91208	4.00644	4.21547	4.35463	4.44665	4.53092	4.60863	4.65677	4.67974	4.76945	4.83326	4.90485	4.96799	5.03083	5.09664	0.964971	0.134077
	3.84243	4.34782	4.54498	4.6847	4.80718	4.90568	5.02643	5.11874	5.18303	5.23387	5.29618	5.35727	5.41521	5.47073	5.5263	5.58685	5.63668	0.964861	0.114526
pesudo-secend
زمان/غلظت روی	0.0333333	0.0666667	0.133333	0.4	0.8	1.2	1.6	2	2.4	2.8	3.2	6	8.8	11.6	14.4	17.2	20	R^2	SE
p1-1-k	0.000681064	0.000814289	0.00133155	0.00345943	0.00623048	0.00850003	0.00986047	0.011426	0.0129624	0.0143396	0.0155813	0.0274372	0.0379332	0.0469351	0.0547628	0.0621237	0.069067	0.98995	0.0023645
p2-1-k	0.000358859	0.000391553	0.000608259	0.00154813	0.00274626	0.00373608	0.0044791	0.00520677	0.00588117	0.00661042	0.00715018	0.0128756	0.0180864	0.0228096	0.0272154	0.0313321	0.0349376	0.995047	0.000837262
p3-1-k	0.000502705	0.000578448	0.00093797	0.00236615	0.00433503	0.00591698	0.00705551	0.00797639	0.00910764	0.0102329	0.0107529	0.0192611	0.0266693	0.0334856	0.0394655	0.0454076	0.0510078	0.993646	0.00137319
p4-1-k	0.000452702	0.000558984	0.000876086	0.00227068	0.00405583	0.00549614	0.00668273	0.0075933	0.00860579	0.00960032	0.0103252	0.0184206	0.025718	0.0324624	0.0387232	0.044513	0.0494825	0.994362	0.00126469
p5-1-k	0.000476579	0.000688399	0.00121635	0.00319719	0.00580194	0.00825378	0.0102894	0.0118853	0.0136536	0.0152771	0.0163219	0.0292143	0.0403511	0.0502615	0.0589925	0.0674327	0.0746893	0.991156	0.00241226
p6-1-k	0.000523065	0.00062097	0.000979254	0.00248254	0.00439047	0.00581181	0.00700023	0.00801324	0.00892691	0.00976886	0.0105919	0.0186753	0.0258965	0.0324268	0.0384165	0.0438833	0.0489122	0.992866	0.00140028
p7-1-k	0.000716122	0.000857107	0.00136532	0.00355101	0.00634437	0.00864111	0.0105989	0.0122149	0.0137657	0.015155	0.0164212	0.0284258	0.0388895	0.0480441	0.0561958	0.0636655	0.070455	0.988766	0.00255152
p8-1-k	0.000452702	0.000558984	0.000876086	0.00227068	0.00405583	0.00549614	0.00668273	0.0075933	0.00860579	0.00960032	0.0103252	0.0184206	0.025718	0.0324624	0.0387232	0.044513	0.0494825	0.994362	0.00126469
p9-1-k	0.000531403	0.000615239	0.000985763	0.00251215	0.0044367	0.006043	0.00728382	0.00782203	0.00876069	0.00976542	0.0105884	0.0189047	0.0265128	0.0335425	0.039676	0.0452572	0.0501006	0.993017	0.00142884
p10-1-k	0.000730482	0.00088278	0.00142174	0.0034822	0.00530177	0.00745318	0.00906531	0.0101222	0.0109753	0.0120977	0.0132472	0.0230926	0.0319274	0.0402314	0.0474472	0.0544971	0.0611337	0.993688	0.00163186
																		0.992686	0.00165291
p1-2-k	0.00182518	0.00197502	0.0032317	0.00915227	0.016443	0.021369	0.0251339	0.0281049	0.0315333	0.0356429	0.0371834	0.0636031	0.08533	0.105076	0.118649	0.128854	0.137909	0.971901	0.00813909
p2-2-k	0.000502705	0.000578448	0.000899813	0.00228468	0.00401917	0.00545123	0.00632256	0.00737123	0.0083677	0.00926205	0.00980765	0.0175727	0.0245434	0.030987	0.0365948	0.0414686	0.0461649	0.992592	0.00135522
p3-2-k	0.000598154	0.000806839	0.00135889	0.00352079	0.00632982	0.00879134	0.00997102	0.0113664	0.0128984	0.0142725	0.0155119	0.0276875	0.0384578	0.0477883	0.0559721	0.0615883	0.0676304	0.986104	0.00277332
p4-2-k	0.000410651	0.000486977	0.000799428	0.0020652	0.00377449	0.00527609	0.00658618	0.00773919	0.00884956	0.00995336	0.010582	0.019005	0.0267955	0.0337625	0.0401406	0.0456817	0.0509788	0.99365	0.00139179
p5-2-k	0.000850948	0.00121957	0.00214476	0.00574135	0.0103663	0.0146126	0.0173474	0.0190462	0.0213312	0.0238381	0.0250841	0.0439996	0.0599553	0.0732716	0.0850637	0.0932512	0.102638	0.98146	0.0048311
p6-2-k	0.000649671	0.000782142	0.00124003	0.00314004	0.00559914	0.00751625	0.00905274	0.0103183	0.0113957	0.0123841	0.0132851	0.0233846	0.0326065	0.0411343	0.0488616	0.0560492	0.062837	0.99391	0.00165159
p7-2-k	0.000526526	0.000610216	0.00094981	0.00236485	0.004132	0.00556073	0.00670222	0.0077824	0.00877571	0.00968945	0.0104938	0.0185699	0.0258661	0.0324915	0.038589	0.0441663	0.0491527	0.993601	0.00133726
p8-2-k	0.000637251	0.000782142	0.00125403	0.00321061	0.00571106	0.00785063	0.00919847	0.0102548	0.0115493	0.0125394	0.0135552	0.0241178	0.0335769	0.0423044	0.05019	0.0569399	0.0640033	0.993202	0.00178331
p9-2-k	0.000598154	0.000751979	0.00121496	0.00312485	0.00557499	0.00767887	0.00859476	0.00978363	0.0110498	0.012318	0.0133286	0.0237349	0.0329186	0.0410635	0.0486824	0.0556452	0.0622628	0.993155	0.0017442
p10-2-k	0.0013908	0.00147967	0.00266651	0.00727921	0.0118123	0.0154166	0.0187483	0.0215415	0.023917	0.026592	0.0297006	0.0509104	0.0700525	0.0859622	0.100183	0.112374	0.122346	0.985938	0.00502371
																		0.988551	0.00300306
simple evolich
زمان/غلظت روی	-3.4012	-2.70805	-2.0149	-0.916291	-0.223144	0.182322	0.470004	0.693147	0.875469	1.02962	1.16315	1.79176	2.17475	2.45101	2.66723	2.84491	2.99573	R^2	SE
p1-1-k	48.943	81.871	100.134	115.626	128.401	141.176	162.264	175.039	185.151	195.263	205.375	218.681	231.987	247.15	262.952	276.867	289.574	0.960509	14.4869
p2-1-k	92.887	170.262	219.205	258.377	291.305	321.192	357.215	384.115	408.082	423.574	447.541	465.999	486.554	508.557	529.112	548.958	572.449	0.983917	18.2091
p3-1-k	66.308	115.251	142.151	169.051	184.543	202.806	226.773	250.74	263.515	273.627	297.594	311.509	329.967	346.418	364.876	378.791	392.097	0.971225	16.9256
p4-1-k	73.632	119.264	152.192	176.159	197.247	218.335	239.423	263.39	278.882	291.657	309.92	325.722	342.173	357.336	371.87	386.404	404.183	0.977006	15.2908
p5-1-k	69.943	96.843	109.618	125.11	137.885	145.388	155.5	168.275	175.778	183.281	196.056	205.379	218.086	230.793	244.099	255.069	267.776	0.955307	12.5404
p6-1-k	63.727	107.359	136.158	161.125	182.213	206.476	228.564	249.587	268.85	286.625	302.117	321.28	339.814	357.729	374.839	391.949	408.896	0.969966	18.5519
p7-1-k	46.547	77.781	97.657	112.644	126.096	138.871	150.959	163.734	174.346	184.758	194.87	211.076	226.282	241.445	256.247	270.162	283.869	0.955895	15.0029
p8-1-k	73.632	119.264	152.192	176.159	197.247	218.335	239.423	263.39	278.882	291.657	309.92	325.722	342.173	357.336	371.87	386.404	404.183	0.977006	15.2908
p9-1-k	62.727	108.359	135.259	159.226	180.314	198.577	219.665	255.688	273.951	286.726	302.218	317.381	331.915	345.83	362.94	380.05	399.197	0.966716	18.9428
p10-1-k	45.632	75.519	93.782	114.87	150.893	161.005	176.497	197.585	218.673	231.448	241.56	259.823	275.625	288.332	303.495	315.613	327.152	0.972268	15.0432
p1-2-k	18.263	33.755	41.258	43.705	48.653	56.156	63.659	71.162	76.11	78.557	86.06	94.335	103.129	110.396	121.366	133.484	145.023	0.898287	11.9645
p2-2-k	66.308	115.251	148.179	175.079	199.046	220.134	253.062	271.325	286.817	302.309	326.276	341.439	358.549	374.351	393.498	414.772	433.23	0.974073	18.0171
p3-2-k	55.727	82.627	98.119	113.611	126.386	136.498	160.465	175.957	186.069	196.181	206.293	216.704	228.822	242.737	257.271	279.274	295.725	0.947238	16.6778
p4-2-k	81.172	136.899	166.786	193.686	211.949	227.441	242.933	258.425	271.2	281.312	302.4	315.706	328.413	343.576	358.739	376.518	392.32	0.978828	13.0999
p5-2-k	39.172	54.664	62.167	69.67	77.173	82.121	92.233	105.008	112.511	117.459	127.571	136.365	146.776	158.315	169.285	184.448	194.859	0.907215	14.7116
p6-2-k	51.308	85.236	107.524	127.387	142.879	159.654	176.742	193.83	210.605	226.097	240.872	256.579	269.885	282.003	294.71	306.873	318.284	0.966537	15.3835
p7-2-k	63.308	109.251	140.379	169.144	193.611	215.799	238.727	256.99	273.482	288.974	304.941	323.104	340.214	357.016	373.163	389.437	406.895	0.980235	14.7349
p8-2-k	52.308	85.236	106.324	124.587	140.079	152.854	173.942	195.03	207.805	223.297	236.072	248.779	262.085	274.203	286.91	302.073	312.484	0.96373	15.5668
p9-2-k	55.727	88.655	109.743	128.006	143.498	156.273	186.16	204.423	217.198	227.31	240.085	252.792	267.326	282.489	295.795	309.101	321.219	0.965351	15.4974
p10-2-k	23.967	45.055	50.003	54.951	67.726	77.838	85.341	92.844	100.347	105.295	107.742	117.854	125.62	134.943	143.737	153.06	163.471	0.948856	9.41918
parabolic diffusion
زمان/غلظت روی	0.182574	0.258199	0.365148	0.632456	0.894427	1.09545	1.26491	1.41421	1.54919	1.67332	1.78885	2.44949	2.96648	3.40588	3.79473	4.14729	4.47214	R^2	SE
p1-1-k	48.943	81.871	100.134	115.626	128.401	141.176	162.264	175.039	185.151	195.263	205.375	218.681	231.987	247.15	262.952	276.867	289.574	0.925393	19.9121
p2-1-k	92.887	170.262	219.205	258.377	291.305	321.192	357.215	384.115	408.082	423.574	447.541	465.999	486.554	508.557	529.112	548.958	572.449	0.858766	53.9599
p3-1-k	66.308	115.251	142.151	169.051	184.543	202.806	226.773	250.74	263.515	273.627	297.594	311.509	329.967	346.418	364.876	378.791	392.097	0.901132	31.3736
p4-1-k	73.632	119.264	152.192	176.159	197.247	218.335	239.423	263.39	278.882	291.657	309.92	325.722	342.173	357.336	371.87	386.404	404.183	0.885927	34.0578
p5-1-k	69.943	96.843	109.618	125.11	137.885	145.388	155.5	168.275	175.778	183.281	196.056	205.379	218.086	230.793	244.099	255.069	267.776	0.93922	14.6243
p6-1-k	63.727	107.359	136.158	161.125	182.213	206.476	228.564	249.587	268.85	286.625	302.117	321.28	339.814	357.729	374.839	391.949	408.896	0.905658	32.8802
p7-1-k	46.547	77.781	97.657	112.644	126.096	138.871	150.959	163.734	174.346	184.758	194.87	211.076	226.282	241.445	256.247	270.162	283.869	0.940423	17.437
p8-1-k	73.632	119.264	152.192	176.159	197.247	218.335	239.423	263.39	278.882	291.657	309.92	325.722	342.173	357.336	371.87	386.404	404.183	0.885927	34.0578
p9-1-k	62.727	108.359	135.259	159.226	180.314	198.577	219.665	255.688	273.951	286.726	302.218	317.381	331.915	345.83	362.94	380.05	399.197	0.885868	35.0779
p10-1-k	45.632	75.519	93.782	114.87	150.893	161.005	176.497	197.585	218.673	231.448	241.56	259.823	275.625	288.332	303.495	315.613	327.152	0.898654	28.7575
p1-2-k	18.263	33.755	41.258	43.705	48.653	56.156	63.659	71.162	76.11	78.557	86.06	94.335	103.129	110.396	121.366	133.484	145.023	0.971491	6.33435
p2-2-k	66.308	115.251	148.179	175.079	199.046	220.134	253.062	271.325	286.817	302.309	326.276	341.439	358.549	374.351	393.498	414.772	433.23	0.893666	36.4878
p3-2-k	55.727	82.627	98.119	113.611	126.386	136.498	160.465	175.957	186.069	196.181	206.293	216.704	228.822	242.737	257.271	279.274	295.725	0.930403	19.1546
p4-2-k	81.172	136.899	166.786	193.686	211.949	227.441	242.933	258.425	271.2	281.312	302.4	315.706	328.413	343.576	358.739	376.518	392.32	0.884537	30.5918
p5-2-k	39.172	54.664	62.167	69.67	77.173	82.121	92.233	105.008	112.511	117.459	127.571	136.365	146.776	158.315	169.285	184.448	194.859	0.968464	8.57672
p6-2-k	51.308	85.236	107.524	127.387	142.879	159.654	176.742	193.83	210.605	226.097	240.872	256.579	269.885	282.003	294.71	306.873	318.284	0.902271	26.2896
p7-2-k	63.308	109.251	140.379	169.144	193.611	215.799	238.727	256.99	273.482	288.974	304.941	323.104	340.214	357.016	373.163	389.437	406.895	0.890327	34.7093
p8-2-k	52.308	85.236	106.324	124.587	140.079	152.854	173.942	195.03	207.805	223.297	236.072	248.779	262.085	274.203	286.91	302.073	312.484	0.901201	25.6923
p9-2-k	55.727	88.655	109.743	128.006	143.498	156.273	186.16	204.423	217.198	227.31	240.085	252.792	267.326	282.489	295.795	309.101	321.219	0.900928	26.205
p10-2-k	23.967	45.055	50.003	54.951	67.726	77.838	85.341	92.844	100.347	105.295	107.742	117.854	125.62	134.943	143.737	153.06	163.471	0.938389	10.3382
pesudo-first
زمان/غلظت روی	0.0333333	0.0666667	0.133333	0.4	0.8	1.2	1.6	2	2.4	2.8	3.2	6	8.8	11.6	14.4	17.2	20	R^2	SE
p1-1-k	5.49154	5.34569	5.25457	5.17019	5.09481	5.01329	4.86221	4.75819	4.66742	4.56758	4.45666	4.28899	4.08744	3.79378	3.35418	2.68832	0.693147	0.895387	0.39936
p2-1-k	6.17703	6.00188	5.8728	5.75597	5.64596	5.5344	5.38098	5.24878	5.1142	5.01645	4.84346	4.68629	4.47614	4.18802	3.81412	3.23833	0.693147	0.868436	0.496591
p3-1-k	5.79237	5.63066	5.52921	5.4163	5.34498	5.2538	5.11993	4.96534	4.872	4.7914	4.56957	4.41386	4.16091	3.86449	3.37489	2.72824	0.693147	0.910828	0.396025
p4-1-k	5.80679	5.6592	5.5373	5.43818	5.34203	5.23563	5.11656	4.9614	4.84655	4.7408	4.56708	4.38777	4.15904	3.88869	3.53552	2.98462	0.693147	0.885558	0.438871
p5-1-k	5.29748	5.1529	5.07616	4.97443	4.88198	4.82341	4.73862	4.62007	4.54327	4.46009	4.30027	4.16507	3.94526	3.66313	3.2456	2.68832	0.693147	0.893385	0.384897
p6-1-k	5.84981	5.7155	5.61582	5.52054	5.43234	5.32018	5.20583	5.08332	4.95615	4.82246	4.68932	4.49553	4.26383	3.97344	3.5851	2.94165	0.693147	0.892028	0.43462
p7-1-k	5.47781	5.33796	5.23757	5.15459	5.07375	4.99042	4.90461	4.80513	4.71423	4.61622	4.51085	4.31472	4.08744	3.79378	3.38852	2.75411	0.693147	0.893535	0.40037
p8-1-k	5.80679	5.6592	5.5373	5.43818	5.34203	5.23563	5.11656	4.9614	4.84655	4.7408	4.56708	4.38777	4.15904	3.88869	3.53552	2.98462	0.693147	0.885558	0.438871
p9-1-k	5.82444	5.67962	5.58326	5.48882	5.39763	5.31133	5.20143	4.98024	4.84612	4.74032	4.59491	4.42862	4.23819	4.01398	3.64433	3.0515	0.693147	0.871129	0.465439
p10-1-k	5.64728	5.53589	5.46116	5.36729	5.18324	5.12484	5.02818	4.87952	4.70483	4.58194	4.47269	4.23886	3.98019	3.70917	3.24482	2.60557	0.693147	0.919749	0.371311
p1-2-k	4.85795	4.72976	4.66122	4.63781	4.58874	4.5094	4.42322	4.3289	4.26145	4.22634	4.11027	3.96439	3.78178	3.60079	3.24482	2.60557	0.693147	0.862622	0.391795
p2-2-k	5.91059	5.76826	5.65966	5.56126	5.46461	5.37108	5.20493	5.09929	5	4.88975	4.69093	4.54107	4.33965	4.10889	3.73127	3.01837	0.693147	0.874202	0.46811
p3-2-k	5.48893	5.37109	5.29635	5.21556	5.14364	5.08281	4.92188	4.80212	4.71542	4.62049	4.5156	4.39471	4.2327	4.00711	3.70017	2.91512	0.693147	0.849377	0.468131
p4-2-k	5.74668	5.55071	5.4273	5.30148	5.20604	5.11727	5.01984	4.91188	4.81316	4.72746	4.52092	4.36455	4.18824	3.92679	3.57181	2.87931	0.693147	0.877804	0.442516
p5-2-k	5.06061	4.9572	4.90299	4.84567	4.78487	4.74265	4.65039	4.52017	4.43495	4.3745	4.23827	4.10254	3.91368	3.6518	3.31687	2.51858	0.693147	0.885084	0.38535
p6-2-k	5.59462	5.45979	5.36016	5.26216	5.17844	5.0791	4.96663	4.83988	4.69756	4.54528	4.37465	4.15426	3.91997	3.64495	3.24158	2.59608	0.693147	0.918975	0.367639
p7-2-k	5.84524	5.7026	5.59291	5.4796	5.37196	5.26319	5.13679	5.02326	4.90833	4.78683	4.64395	4.45191	4.22947	3.94891	3.57605	2.96826	0.693147	0.886452	0.441064
p8-2-k	5.56902	5.4348	5.33831	5.24648	5.16138	5.08531	4.94551	4.78293	4.66982	4.51291	4.36198	4.18518	3.95889	3.69588	3.31687	2.51858	0.693147	0.912748	0.379062
p9-2-k	5.58909	5.45773	5.36352	5.27409	5.19141	5.11767	4.92041	4.77741	4.66364	4.5634	4.42045	4.25458	4.02344	3.70696	3.31142	2.64745	0.693147	0.908169	0.387105
p10-2-k	4.95233	4.79095	4.74899	4.7052	4.58236	4.47316	4.38365	4.28534	4.17629	4.09727	4.05576	3.86319	3.68515	3.41864	3.07888	2.51858	0.693147	0.890284	0.360111
